# Supplementary material for: An 8-SNP LDL Cholesterol Polygenic Score: Associations with Cardiovascular Risk Traits, Familial Hypercholesterolemia Phenotype, and Premature Coronary Heart Disease in Central Romania
Source: Int J Mol Sci. 2024 Sep 18;25(18):10038. doi: 10.3390/ijms251810038 (PMC11432653; doi:10.3390/ijms251810038)
Supplement: Supplementary file 1 [file ijms-25-10038-s001.zip]

Archive with 1 entries (1 files):
- ijms-3162765-supplementary.pdf
